# Supplementary material for: Moral Believer or Moral Problem-Solver? Moral Pragmatism Fosters Tolerance Without Impeding Moral Behavior
Source: Behav Sci (Basel). 2024 Oct 23;14(11):984. doi: 10.3390/bs14110984 (PMC11590898; doi:10.3390/bs14110984)
Supplement: Supplementary file 1 [file behavsci-14-00984-s001.zip]

Archive with 1 entries (1 files):
- behavsci-3212626-Supplementary Materials.pdf
